# Supplementary material for: Activation of Dendritic Cells in Tonsils Is Associated with CD8 T Cell Responses following Vaccination with Live Attenuated Classical Swine Fever Virus
Source: Int J Mol Sci. 2021 Aug 16;22(16):8795. doi: 10.3390/ijms22168795 (PMC8395915; doi:10.3390/ijms22168795)
Supplement: Supplementary file 1 [file ijms-22-08795-s001.zip]

Archive with 1 entries (1 files):
- ijms-1242412-supplementary.pdf
